# Supplementary material for: Ultrahigh Energy and Power Densities of d-MXene-Based Symmetric Supercapacitors
Source: Nanomaterials (Basel). 2022 Sep 22;12(19):3294. doi: 10.3390/nano12193294 (PMC9565486; doi:10.3390/nano12193294)
Supplement: Supplementary file 1 [file nanomaterials-12-03294-s001.zip]

Archive with 1 entries (1 files):
- nanomaterials-1894121-supplementary.pdf
